# Supplementary material for: Simultaneous Determination of 108 Pesticide Residues in Three Traditional Chinese Medicines Using a Modified QuEChERS Mixed Sample Preparation Method and HPLC-MS/MS
Source: Molecules. 2022 Nov 7;27(21):7636. doi: 10.3390/molecules27217636 (PMC9658470; doi:10.3390/molecules27217636)
Supplement: Supplementary file 1 [file molecules-27-07636-s001.zip]

Archive with 1 entries (1 files):
- molecules-2006544-supplementary.pdf
